# Supplementary material for: Anti-merozoite antibodies induce natural killer cell effector function and are associated with immunity against malaria
Source: Sci Transl Med. Author manuscript; Available in PMC 2024 Oct 3. (PMC7616656; doi:10.1126/scitranslmed.abn5993)
Supplement: Data file [file EMS198790-supplement-Data_file.xlsx]

## Sheet: Figure 1
Figure 1A														Figure 1 B
% NK CD107a +ve	PBS	Naive	PHIS	NK alone	PHA		% NK IFN-γ +ve	PBS	Naive	PHIS	PHA	NK alone			Experiment 1	Experiment 2	Experiment 3
	1	3	22	5	50			0.06	0.05	12	50	0.05		Junju adults %NK CD107a +ve	10.9	9.72	6.21
	1.5	4.5	25	2	44			0.63	2.99	16	39	0.11			13.9	9.63	15.35
	3	2	24	4	38			0.32	0.07	11.1	44	0.6			13.2	12.81	11.85
	2.5	1	22	3	40				0.84	10.9	38				9.67	14.4	8.08
															3.95	4.6	4.44
															4.63	3.61	4.65
															4.54	4.12	4.06
															7.26	7.9	4.98
															10.1	6.73	5
															12.1	11.75	13.02
															9.45	8.69	8.98
															5.81	5.43	5.28
															5.72	5.53	6.45
Figure 1C							Figure 1D								8.63	10.25	10.05
% NK CD107a +ve	PHIS	PBS	Naive	Junju adults			% NK IFN-γ +ve	PHIS	PBS	Naive	Junju adults				3.44	3.68	3.97
	22	3	1.98	12				12	0.29	0.69	5.67				10.7	5.98	11.85
	22	4	2	23.3				10	0.085	0.1	11.35				13.9	7.53	11.22
	21	6	2.31	28.1				11	0.16	0.13	16.65				3.3	3.9	2.89
	25	4	1.19	14.15				15	0.15	0.29	5.52				3.97	2.84	3.56
			0.69	15.5						0.085	4.86				8.68	8.32	7.34
			1.72	17.25						0.16	6.325				12.5	12.9	12.75
			1.72	22.05						1.19	10.345				3.65	3.78	2.93
			2.45	27.8						0.66	12.5				7.97	9.54	6.12
				27.2							13.65				7.09	5.21	3.42
				22.1							10.45				12.6	11.93	16.25
				3.615							0.47				7.87	6.55	6.41
				27.65							15.95				12.2	5.87	10.32
				28.55							13.75				10.8	10.87	13.11
				29.25							16.55				13.2	11.49	11.85
				11.65							4.61				12.1	11.49	13.2
				25.95							13.55				13.1	12.99	4.97
				25.45							10.8				5.79	5.56	5.42
				14.05							4.415				9.86	9.81	7.73
				24.9							10.26				11.2	9.1	8.84
				26.2							11.75				10.6	12.28	12.93
				7.27							1.405				12.5	14.05	14.54
															13.1	6.77	6.79
															2.84	4.22	5.3
															10.7	12.46	7.11
															12.2	9.46	5.79
															14.1	14.67	13.64
															12.4	12.81	9.51
															9.41	13.79	12.75
															3.37	2.7	4.78
															12.4	9.81	8.65
															4.36	5.53	3.2
	Figure 1E					Figure 1F								Figure 1G
	Total ELISA IgG	IFN-γ +ve	CD107a +ve			CHMI adults	D10	Field	FCR3	Dd2	NF54		% Invasion inhibition	Naive	NK+Naive	MIG	NK+MIG	AMA-1	NK+rAMA-1
CHMI adults	0.961	2.7761	12.0663				4.67	6.38	7.4	12	5.09			-27.52	-50.38	12.78	35.34	67.67	75.19
	1.816	3.3268	11.1919				20.2	31.3	32.9	30.8	26.4			-24.51	-41.13	15.04	37.41	60.15	75.19
	0.742	1.92563	8.82302				5.14	6.79	6.31	8.6	4.94			-25.18	-21.56	20.14	39.57	66.43	78.18
	1.106	1.42797	7.74512				19	28.3	25.3	31.3	23.3
	0.48	3.17489	8.79046				15.9	27	22.1	29.9	21.8
	0.578	1.51629	4.86663				19.2	25.6	26.7	27.6	23.1
	0.968	6.26678	11.8419				23.7	26.2	31.1	23.5	29.6
	0.844	1.8942	10.3105				19.6	27.9	28.8	25.8	22.6
	1.635	3.23803	14.6248				22.7	27.3	31.2	24.6	29.5
	1.06	3.107	12.3314				25	28.3	33.4	30.4	27.5
	1.764	4.60643	12.0373				4.13	8.12	6.83	12.3	7.01
	0.777	0.394352	3.33				22.3	28.3	28.2	30.2	24.9
	0.672	2.47403	8.26407				4.95	8.44	6.31	6.46	5.22
	1.141	3.85408	7.47523				17.5	28.2	25.9	31.8	24
	2.018	3.557	10.3686				16	28	23.8	30.4	23.6
	0.616	0.351711	4.19665				19.2	25.7	25.2	26.5	22.5
	0.577	0.279328	4.29806				26.4	26.9	32.5	24.4	29.6
	0.242	0.110241	2.93267				18.6	28.7	27.9	26.3	24.5
	0.399	0.19397	4.08773				24.9	28.8	28.7	26.3	27.6
	0.522	1.33241	7.58023				25.4	26.9	35.8	27.5	26.6
	1.494	1.23593	5.8669
	1.7	3.51862	12.5579
	2.053	2.21127	9.21319
	1.151	1.26708	5.54406
	0.362	0.778072	6.08252
	0.725	2.48672	9.34177
	0.474	0.407133	3.55814
	1.153	2.65977	11.2744
	0.754	3.72303	12.5602
	0.338	0.365555	3.3938
	0.206	0.101236	3.20018
	0.654	1.71097	7.83366
	0.647	3.0624	12.6232
	0.391	0.335838	3.45288
	0.952	1.60646	7.04594
	0.345	1.57926	6.15198
	2.703	3.48166	14.4236
	2.335	1.67605	6.9425
	1.831	1.47629	6.40337
	1.865	3.46778	11.2614
	2.382	2.01792	11.5918
	2.452	2.61665	12.5244
	2.902	2.53168	12.6476
	1.733	2.12356	4.68567
	1.491	1.89125	3.81496
	1.297	1.85843	7.86331
	1.745	0.214628	0.32315
	1.524
	1.702	3.38589	13.0453
	0.483	0.869149	5.6743
	1.037	1.62561	9.83465
	1.659	2.46922	10.1512
	2.438	0.851542	7.67279
	1.828	2.69036	12.6049
	2.211	3.17066	14.2965
	1.244	0.530082	5.50781
	2.011	1.02263	8.14871
	1.359	1.036	7.97426
	1.333	1.71648	6.77772
	1.435	1.88048	9.14863
	1.649	0.952779	4.76013
	2.352	1.67467	6.3575
	1.26	1.75547	11.5802
	1.311	1.55354	8.70615
	0.645	0.152506	3.40723
	1.235	3.86331	15.6189
	1.705	0.143927	3.58157
	0.26	0.401481	4.02142
	1.483	2.75229	10.5024
	1.465	3.38355	12.4772
	1.795	3.76231	14.1827
	1.005	0.772662	4.88315
	1.691	3.1058	9.60472
	0.479	0.775908	5.49563
	1.324	3.78725	10.8279
	1.362	3.18076	14.3849
	0.744	2.33743	11.5763
	0.588	2.785	13.2662
	0.272	0.124044	3.03709
	0.276	0.0467132	3.05374
	0.296	0.149382	4.5148
	0.453	1.54397	8.54141
	0.802	0.860157	7.25232
	1.228	2.00839	9.23127
	0.422	0.418927	3.77779
	0.467	0.383964	4.94487
	0.469	1.60854	10.1026
	0.328	0.204534	3.96032
	0.557	0.298042	3.16497
	0.264	0.0690827	3.01951
	0.572	1.03121	8.73262
	0.388	0.0626678	1.92119
	0.745	0.851631	4.87243
	1.701	2.10805	10.9126
	0.991	1.23251	7.92792
	0.709	0.191979	2.87929
	1.855	3.19054	15.0236
	2.032	0.749907	6.48453
	0.834	2.12874	8.84977
	1.071	1.38232	8.85516

## Sheet: Figure 2
Figure 2A				Figure 2B				Figure 2C						Figure 2D							Figure 2 E and F
CHMI adults %NK CD107a+	Treated	Not treated		CHMI adults %NK IFN-γ +	Treated	Not treated		CHMI adults %NK CD107a +	PCR -ve	PCR +ve	Non-febrile	Febrile		CHMI adults %NK IFN-γ +	PCR -ve	PCR +ve	Non-febrile	Febrile			CHMI adults	CD107a	IFN-γ	CD107a high (1) Vs low (0)	IFN-γ high(1) Vs low (0)	_st	_d	_t	_t0
	7.76	11.19			1.97	3.33			10.3	11.19	7.76	4.3			2.6	9.81	0.35	0.28				22.3	19.5	1	1	1	0	22	0
	8.79	8.82			3.17	1.93			12.04	8.82	8.79	2.93			4.77	3.48	15.4	2.49				20.5	17.3	1	1	1	1	21	0
	12.33	9.57			3.11	2.45			7.48	9.57	12.33	4.09			0.06	3.72	3.17	1.47				19.8	17.1	1	1	1	0	22	0
	8.26	10.3			2.47	3.42			11.27	11.84	8.26	9.34			2.66	3.07	12.4	3.06				20.4	16.9	1	1	1	0	22	0
	10.37	11.84			3.56	6.27			13.6	12	10.37	3.39			2.53	1.59	0.34	5.51				20.8	15.7	1	1	1	0	22	0
	4.2	12			0.35	2.62			12.65	14.62	4.2	12.62			1.21	3.24	1.61	3.13				21.4	15.4	1	1	1	1	21	0
	4.3	14.62			0.28	3.24			10.5	6.21	3.56	6.15			3.14	3.69	0.1	2.78				18.6	15.4	1	1	1	0	22	0
	2.93	12.04			0.11	4.61			10.6	12.3	3.2	12.1			3.38	3.27	2.01	2.71				19.5	14.8	1	1	1	0	22	0
	4.09	6.21			0.19	1.57			10.8	5.87	7.83	3.04			6.4	3.18	1.71	2.19				18.2	14.8	1	1	1	0	22	0
	9.34	7.48			2.49	3.85			14.3	12.56	3.45	3.05			10.8	19.5	2.47	0.05				17.7	14	1	1	1	1	21	0
	3.56	12.3			0.41	3.56			10.4	9.21	7.05	4.51			3.17	1.24	2.89	5.33				18.3	13.4	1	1	1	0	22	0
	3.39	5.87			0.37	1.24			10.9	5.54	10.6	8.54			3.19	2.21	0.41	0.19				16.3	13.4	1	1	1	0	22	0
	3.2	12.56			0.1	3.52			9.7	6.08	11.58	7.25			0.23	6.85	2.34	0.86				17	12.4	1	1	1	1	21	0
	7.83	9.21			1.71	2.21			15.62	12.56	9.23	3.96			1.33	0.78	9	1.54				14.6	12	1	1	1	0	22	0
	12.62	5.54			3.06	1.27			8.58	14.42	3.78	6.52			3.3	1.93	2.11	1.58				15.5	11	1	1	1	0	22	0
	3.45	6.08			0.34	0.78			9.91	10.2	4.94	9.64			0.85	3.19	9.24	0.12				16.9	10.9	1	1	1	0	22	0
	7.05	11.27			1.61	2.66			12.48	13.6	10.1	6.53			11	1.57	1.61	0.15				16.7	10.8	1	1	1	1	17.5	0
	6.15	12.56			1.58	3.72			8.73	12	3.16	4.52			1.85	3.79	3.11	0.11				14.7	10.8	1	1	1	0	22	0
	10.6	14.42			3.76	3.48			1.92	12.1	3.02	3.82			3.85	4.7	0.07	2.49				14.4	10.3	1	1	1	0	22	0
	11.58	10.2			2.34	3.27			4.87	10.9	9.26	11.3			10.2	7.63	0.3	1.21				14.6	10.2	1	1	1	0	22	0
	12.1	13.6			2.78	5.71			15.02	9.6	7.93	10.7			1.03	6.55	1.97	3.2				13.3	9.97	1	1	1	0	22	0
	3.04	13.6			0.12	4.77			9.27	7.82	8.05	5.92			3.86	9.63	0.38	0.2				16	9.92	1	1	1	1	17.5	0
	3.05	12.65			0.05	2.53			6.76	11	17	6.05			10.9	17.1	3.82	0.37				16	9.88	1	1	1	0	22	0
	4.51	12			0.15	3.69			9.24	11.2	16.8	7.91			1.4	14.8	9.92	2.91				15.5	9.81	1	1	1	0	22	0
	8.54	10.5			1.54	3.86			14.6	11	15.5	16.7			3.17	8.51	17.3	10.8				12.1	9.63	1	1	1	0	22	0
	7.25	10.6			0.86	1.21			11.1	10.9	16	9.61			9.88	1.39	1.23	3.92				15.5	9.24	1	1	1	1	16.5	0
	9.23	10.8			2.01	3.3			14.6	9.7	7.16				3.42	10.3	3.76					16.8	9	1	1	1	1	18	0
	3.78	14.3			0.42	3.17			14.2	10.83	21.4				6.57	15.4	14					14.2	8.66	1	1	1	0	22	0
	4.94	12.1			0.38	4.14			16.9	14.38	20.5				4.61	3.33	3.56					12.1	8.51	1	1	1	0	22	0
	10.1	10.4			1.61	1.85			16	10.8	17.7				8.66	2.11	0.42					13	7.63	1	1	1	0	22	0
	3.96	10.9			0.2	3.19			15.5	18.2					3.86	2.45						12.2	6.85	1	1	1	0	22	0
	3.16	9.6			0.3	1.59			20.4	16.3					3.07	5.71						11.1	6.57	1	1	1	0	22	0
	3.02	7.82			0.07	2.88			14.7	18.6					16.9	5.44						10	6.55	1	1	1	0	22	0
	9.26	11			2.11	1.99				13						15.7						14.6	6.4	1	1	1	0	22	0
	7.93	10.9			1.23	3.07				6.61						1.27						11.84	6.27	1	1	1	0	22	0
	8.05	9.7			3.82	1.4				10.4						14.8						13.6	5.71	1	1	1	0	22	0
	6.52	15.62			3.13	3.86				12.1						3.56						9.72	5.57	1	1	1	0	22	0
	17	8.58			12.4	3.14				3.86						13.4						10.7	5.51	1	1	1	1	15	0
	16.8	9.91			9	3.17				19.8						1.99						10.4	5.44	1	1	1	0	22	0
	15.5	11.2			9.24	4.7				18.3						2.62						9.61	5.33	1	1	1	1	18.5	0
	9.64	12.48			2.71	3.38				12.1						4.3						13.6	4.77	1	1	1	0	22	0
	6.53	11			2.49	1.99				9.72						3.52						11.2	4.7	1	1	1	0	22	0
	4.52	10.9			1.47	3.07				8.19						9.97						12.04	4.61	1	1	1	0	22	0
	3.82	9.7			1.21	1.4				20.8						0.61						7.1	4.3	0	1	1	0	22	0
	16	10.83			9.92	3.79				13.3						5.57						12.1	4.14	1	1	1	0	22	0
	7.16	14.38			2.89	3.18				7.1						12						11.3	3.92	1	1	1	1	14.5	0
	11.3	8.73			3.92	1.03				22.3						1.99						15.62	3.86	1	1	1	0	22	0
	10.7	1.92			5.51	0.06				12.2						4.14						10.5	3.86	1	1	1	0	22	0
	5.92	4.87			3.2	0.85				15.5						6.27						7.48	3.85	0	1	1	0	22	0
	6.05	10.8			2.91	1.39				14.6						3.26						8.05	3.82	0	1	1	1	21	0
	7.91	15.02			2.19	3.19				10						2.88						10.83	3.79	1	1	1	0	22	0
	21.4	9.27			15.4	1.33				19.5						13.4						10.6	3.76	1	1	1	1	13	0
	16.7	6.76			10.8	0.23				14.4						1.4						12.56	3.72	1	1	1	0	22	0
	9.61	9.24			5.33	2.6																12	3.69	1	1	1	0	22	0
	20.5	14.6			17.3	6.4																12.3	3.56	1	1	1	0	22	0
	17.7	11.1			14	6.57																10.37	3.56	1	1	1	1	13.5	0
		18.2				14.8																12.56	3.52	1	1	1	0	22	0
		16.3				13.4																14.42	3.48	1	1	1	0	22	0
		14.6				10.2																10.3	3.42	1	1	1	0	22	0
		18.6				15.4																12.48	3.38	1	1	1	0	22	0
		13				7.63																11.19	3.33	1	1	1	0	22	0
		6.61				2.11																10.8	3.3	1	1	1	0	22	0
		10.4				5.44																10.2	3.27	1	1	1	0	22	0
		12.1				9.63																8.19	3.26	0	1	1	0	22	0
		3.86				0.61																14.62	3.24	1	1	1	0	22	0
		19.8				17.1																5.92	3.2	0	1	1	1	16.5	0
		18.3				13.4																15.02	3.19	1	1	1	0	22	0
		12.1				8.51																10.9	3.19	1	1	1	0	22	0
		9.72				5.57																14.38	3.18	1	1	1	0	22	0
		8.19				3.26																14.3	3.17	1	1	1	0	22	0
		14.2				8.66																9.91	3.17	1	1	1	0	22	0
		20.8				15.7																8.79	3.17	1	1	1	1	18.5	0
		16.9				10.9																8.58	3.14	1	1	1	0	22	0
		16				9.88																6.52	3.13	0	1	1	1	16.5	0
		13.3				9.97																12.33	3.11	1	1	1	1	17.5	0
		15.5				11																10.9	3.07	1	1	1	0	22	0
		20.4				16.9																10.9	3.07	1	1	1	0	22	0
		7.1				4.3																12.62	3.06	1	1	1	1	16.5	0
		22.3				19.5																6.05	2.91	0	1	1	1	15	0
		12.2				6.85																7.16	2.89	0	1	1	1	18.5	0
		14.7				10.8																7.82	2.88	0	1	1	0	22	0
		15.5				9.81																12.1	2.78	1	1	1	1	13	0
		14.6				12																9.64	2.71	1	1	1	1	16.5	0
		10				6.55																11.27	2.66	1	1	1	0	22	0
		19.5				14.8																12	2.62	1	1	1	0	22	0
		14.4				10.3																9.24	2.6	1	1	1	0	22	0
																						12.65	2.53	1	1	1	0	22	0
																						9.34	2.49	1	1	1	1	19.5	0
																						6.53	2.49	0	1	1	1	15.5	0
																						8.26	2.47	0	1	1	1	18.5	0
																						9.57	2.45	1	1	1	0	22	0
																						11.58	2.34	1	1	1	1	18	0
																						9.21	2.21	1	1	1	0	22	0
																						7.91	2.19	0	1	1	1	21	0
																						9.26	2.11	1	1	1	1	14.5	0
																						6.61	2.11	0	1	1	0	22	0
																						9.23	2.01	1	1	1	1	19.5	0
																						11	1.99	1	1	1	0	22	0
																						11	1.99	1	1	1	0	22	0
																						7.76	1.97	0	1	1	1	12.5	0
																						8.82	1.93	1	1	1	0	22	0
																						10.4	1.85	1	1	1	0	22	0
																						7.83	1.71	0	1	1	1	14.5	0
																						10.1	1.61	1	1	1	1	13.5	0
																						7.05	1.61	0	1	1	1	13.5	0
																						9.6	1.59	1	1	1	0	22	0
																						6.15	1.58	0	1	1	1	13.5	0
																						6.21	1.57	0	1	1	0	22	0
																						8.54	1.54	1	1	1	1	14.5	0
																						4.52	1.47	0	1	1	1	15.5	0
																						9.7	1.4	1	1	1	0	22	0
																						9.7	1.4	1	1	1	0	22	0
																						10.8	1.39	1	1	1	0	22	0
																						9.27	1.33	1	1	1	0	22	0
																						5.54	1.27	0	1	1	0	22	0
																						5.87	1.24	0	1	1	0	22	0
																						7.93	1.23	0	1	1	1	18.5	0
																						10.6	1.21	1	1	1	0	22	0
																						3.82	1.21	0	1	1	1	15.5	0
																						8.73	1.03	1	1	1	0	22	0
																						7.25	0.86	0	1	1	1	14.5	0
																						4.87	0.85	0	1	1	0	22	0
																						6.08	0.78	0	1	1	0	22	0
																						3.86	0.61	0	1	1	0	22	0
																						3.78	0.42	0	1	1	1	16.5	0
																						3.56	0.41	0	0	1	1	14.5	0
																						4.94	0.38	0	0	1	1	13.5	0
																						3.39	0.37	0	0	1	1	13.5	0
																						4.2	0.35	0	0	1	1	16.5	0
																						3.45	0.34	0	0	1	1	17.5	0
																						3.16	0.3	0	0	1	1	13	0
																						4.3	0.28	0	0	1	1	13.5	0
																						6.76	0.23	0	0	1	0	22	0
																						3.96	0.2	0	0	1	1	13	0
																						4.09	0.19	0	0	1	1	14.5	0
																						4.51	0.15	0	0	1	1	17	0
																						3.04	0.12	0	0	1	1	13	0
																						2.93	0.11	0	0	1	1	11.5	0
																						3.2	0.1	0	0	1	1	13.5	0
																						3.02	0.07	0	0	1	1	14.5	0
																						1.92	0.06	0	0	1	0	22	0
																						3.05	0.05	0	0	1	1	13	0

## Sheet: Figure 3
	Figure 3 A and B
	CHMI adults % NK CD107a	CD4tag	EBA-175	MSP7	MSRP1	RH5	PF_0606800	MSP5	MSP2	PF_1136200	RHOP3	MSP3	MSP11	P113	P41	AMA-1	Whole Merozoite
		4.17	3.98	3.24	4.03	3.21	4.24	4.1	3.66	4.14	4.35	4.1	3.34	4.29	3.58	4.17	10.3
		3.17	2.9	3.13	3.46	2.79	3.27	1.68	3.75	3.11	3.11	2.8	3.17	2.85	2.61	5.58	12.33
		3.31	3.13	2.73	3.84	2.97	4.81	4.59	3.68	2.85	4.09	7.18	3.19	3.97	10	22	10.37
		4.16	3.63	3.3	4.34	3.78	5.74	3.93	4.46	3.78	3.96	5.16	4.13	3.44	4.2	20.3	2.93
		4.96	5.21	4.36	5.94	4.66	7.15	19.5	8.56	8.31	6.17	16.2	31.3	27.9	27.9	20.8	12.62
		5.25	4.11	4.5	5.18	4.81	6.37	4.27	8.79	6.23	13.3	9.84	9.11	20.2	26.9	23.1	10.6
		4.31	4.06	4.16	3.93	4.31	4.9	3.41	4.76	4.01	5.06	7.98	4.45	6.16	16.7	19.7	11.58
		5	4.07	4.35	4.94	4.3	5.15	4.73	21.5	26.4	8.65	18.3	26.6	17.9	20.1	23.9	10.1
		3.91	3.97	0	4.48	3.31	7.29	3.89	4.71	3.72	4.01	6.22	4.06	5.59	7.06	30.2	3.02
		3.73	4.12	6.64	4.14	3.39	3.69	4.81	9.7	23.5	14.8	26.2	33	34.4	13.3	27.3	15.02
	Figure 3C								Figure 3D
	CHMI adults % NK CD107a	0-2	3-5	6-8	9-11	12-13			CHMI adults % NK CD107a	Merozoite CD107a	Sum of antigen specificCD107a
		2.93267	7.76	9.57	12	9.21319				10.3	78.31
		3.3938	10.9	12	10.5	14.4236				12.33	195.89
		3.45288	12.1	5.54406	12.6049	11.1512				10.37	198.92
		3.03709	6.76	8.6743	10.8279	12.1				2.93	58.6
		4.5148	8.82302	10.6	14.6248	10.4				12.62	92.42
		1.92119	11.8419	11	12.0373	10.9				10.6	151.96
		8.26407	4.29806	9.7	13.6	11.2				11.58	97.9
		12.3	9.34177	7.47523	10.6	8.73262				10.1	82.34
		9.91	11.2744	13.6	10.8	10.2				3.02	47.38
		3.16497	9.99	15.6189	12.8346	12.5244				15.02	212.72
		3.01951		9.26	7.67279	14.2965				12.5	241.99
		10.3	8.79046	12.3314	9.6	15.0236				2.87	48.56
		4.19665	7.25232	6.21	12.4772
		4.08773	9.27	5.8669	10.9
		6.08252	9.24	7.04594	11.1919
		3.55814		7.82	6
		12.5602		11	12.5579
		7.83366		8.58158	12.1
		12.6232			8.34
		6.15198
		3.77779

## Sheet: Figure 4
	Figure 4A								Figure 4B							Figure 4C												Figure 4D
	Junju children	% NK CD107a+			%NK IFN-γ +				Junju children	% NK CD107a+			%NK IFN-γ +			Junju Children	% NK CD107a+					%NK IFN-γ +						Junju Children	CD107a	IFN-γ	IFN-γ high(1) Vs low (0)	CD107a high (1) Vs low (0)	_st	_d	_t	_t0
		<5yrs	>5yrs		<5yrs	>5yrs				Slide pos	Slide neg		Slide pos	Slide neg			0	1	2	3		0	1	2	3				2.35	0.33	0	0	1	1	47	0
		5.57	2.92		0	0				4.76	2.35		0.39	0.33			2.14	1.9	3.11	2.69		0.51	0.24	0.04	0.4				5.35	0.85	0	0	1	0	209	0
		3.93	2.36		0	0				3.95	5.35		0.13	0.85			2.96	4.42	7.16	2.77		0.08	0.46	0.09	0.6				3.36	0.62	0	0	1	1	62	0
		3.27	4.24		0	0				3.89	3.36		0.36	0.62			1.48	3.31	3.27	2.7		0.22	1.06	0.06	0.6				6.76	0.8	0	1	1	0	208	0
		2.34	6.31		0.03	0				2.36	6.76		0.29	0.8			2.91	2.8	2.93	3.64		0.2	0.25	0.31	1.08				1.58	0.32	0	0	1	0	208	0
		1.66	6.04		0.03	0.02				3.64	1.58		0.15	0.32			3.12	3.88	6.16	5.84		0.05	0.68	0	0.15				2.17	0.8	0	0	1	0	209	0
		2.85	7		0.03	0.03				5.22	2.17		0.42	0.8			1.14	1.94	2.85	5.93		1.08	0.58	0.61	1.03				4.76	0.39	0	0	1	0	208	0
		2.58	5.96		0.03	0.03				2.73	3.31		0.19	0.09			2.74	4.1	3.12	3.72		1.02	0.13	0.35	1.01				3.31	0.09	0	0	1	1	93	0
		1.14	6.45		0.04	0.03				5.96	2.18		0.68	0.03			2.38	3.17	6.45	4.58		0.24	0.4	0.74	0.25				3.95	0.13	0	0	1	0	207	0
		5.61	4.33		0.05	0.04				7.12	5.66		1.31	0.46			2.69	2.43	3.06	3.71		0.43	0.08	0.91	0.92				2.18	0.03	0	0	1	1	126	0
		6.23	5.07		0.05	0.04				6.67	2.92		0.96	0			2.88	3.92	1.73	2.78		0.18	1.54	0.29	2.28				5.66	0.46	0	0	1	0	207	0
		1.63	1.63		0.05	0.04				6.85	2.92		0.61	0			2.12	1.8	2.5	3.91		0.11	0.22	0.25	1.96				3.89	0.36	0	0	1	0	207	0
		5.84	7.12		0.05	0.06				7.09	1.94		1.03	0.14			3.89	1.26	6.11	3.97		0.07	0.28	0.85	0.13				2.92	0	0	0	1	0	207	0
		6.44	9.88		0.05	0.06				7.56	2.62		0.5	0.68			3.93	2.73	4.74	5.89		0.09	0.19	0.03	1.03				2.92	0	0	0	1	1	34	0
		3.72	6.73		0.06	0.06				6.59	6.06		1.16	1.4			2.12	2.43	3.55	6.19		0.21	0.95	0.25	0.6				1.94	0.14	0	0	1	1	72	0
		4.06	7.95		0.06	0.07				6.16	4.24		0.07	0.06			1.28	3.25	3.53	6.18		0.03	0.78	0.83	0.44				2.36	0.29	0	0	1	0	208	0
		2.78	5.25		0.07	0.07				4.33	3.58		0.36	0.06			3.48	2.63	6.26	4.93		0.09	0.19	0.37	0.52				2.62	0.68	0	0	1	0	209	0
		3.07	5.7		0.07	0.08				6.18	3.8		1.01	1.11			6.3	2.24	3.85	7.09		0.25	0.54	1.34	0.26				6.06	1.4	1	0	1	0	208	0
		2.93	2.42		0.07	0.1				5.84	3.06		0.25	0.14			4.25	2.22	4.52	4.71		0.44	0.19	0.74	0.93				4.24	0.06	0	0	1	1	38	0
		2.12	6.22		0.07	0.1				7.95	3.73		1.12	0.54			3.07	1.81	5.25	7.6		0.74	0.22	0.18	0.09				3.58	0.06	0	0	1	1	56	0
		3.04	11.82		0.08	0.1				4.72	6.31		0.06	0.66			1.66	2.35	6.3	7.05		0.16	0.59	0.46	0.07				3.8	1.11	1	0	1	0	209	0
		2.19	2.57		0.08	0.11				5.94	1.96		1.2	0.29			2.4	2.58	6.21	3.22		0.17	0.16	0.14	1.19				3.06	0.14	0	0	1	1	112	0
		5.83	7.6		0.09	0.11				6.06	5.73		0.8	0.33			3.66	2.19	5.79	3.95		0.34	0.5	0.36	0.68				3.64	0.15	0	0	1	0	206	0
		6.97	7.79		0.09	0.12				3.22	6.04		0.07	0.31			1.55	1.65	1.22	2.56		0.6	0.26	0.8	1.59				3.73	0.54	0	0	1	1	19	0
		6.26	2.98		0.09	0.12				5.78	6.76		0.46	1.87			3.95	0.86	2.51	7.79		0.12	0.18	1.4	2.77				6.31	0.66	0	0	1	1	63	0
		2.12	2.48		0.09	0.12				2.58	6.15		0	0.18			4.24	4.59	6.25	2.85		0.06	0.15	0.14	0.16				5.22	0.42	0	0	1	0	206	0
		2.62	6.65		0.09	0.13				6.64	3.53		1.54	0.29			4.61	6.53	6.32	2.7		0.03	0.51	0.29	0.62				1.96	0.29	0	0	1	0	209	0
		3.12	4.72		0.09	0.13				5.29	6.67		0.16	1.43			4.06	4.8	6.15	7.6		0	0.71	0.47	1.31				5.73	0.33	0	0	1	0	206	0
		3.48	1.71		0.09	0.14				5.84	6.42		0.74	0.8			1.66	6.19	6.76	3.16		0.32	0.21	0.07	1.12				6.04	0.31	0	0	1	1	75	0
		3.19	2.35		0.1	0.14				9.88	7		11.05	1.19			2.62	5.02	5.26	4.76		0.24	1.69	0.14	0.07				6.76	1.87	1	1	1	0	206	0
		5.61	3.36		0.11	0.14				7.16	7.65		1.89	2.23			2.34	6.44	5.35	6.12		0.09	0.09	0.44	0.63				2.73	0.19	0	0	1	1	68	0
		3.88	3.89		0.11	0.14				3.05	6.77		0.42	1.06			1.54	5.15	6.62	2.54		0.44	0.14	1.66	0.17				6.15	0.18	0	0	1	0	206	0
		6.03	2.62		0.12	0.15				7.95	6.04		2.77	0.19			1.63	2.8	6.88	7.56		0.14	1.43	0.21	1.04				3.53	0.29	0	0	1	1	37	0
		3.11	3.58		0.13	0.15				2.85	6.45		0.17	1.67			1.84	3.73	6.06	6.31		0.17	0.26	0.51	1.98				6.67	1.43	1	1	1	1	7	0
		1.55	1.96		0.13	0.16				6.12	5.15		1.91	0.6			2.14	6.01	5.96	2.73		0.17	1.89	0.48	0.2				6.42	0.8	0	1	1	0	205	0
		5.02	6.15		0.13	0.16				4.93	3.65		1.03	0.88			3.19	5.6	6.23	3.36		0.25	0.19	0.24	0.5				7	1.19	1	1	1	0	205	0
		4.24	7.12		0.14	0.17				2.42	5.79		0.04	0.47			5.04	6.97	2.92	6.63		0.09	0.56	1.31	0.39				7.65	2.23	1	1	1	0	205	0
		4.98	5.15		0.14	0.17				2.56	7.45		0.14	1.35			1.47	2.62	2.28	2.85		0.22	0.11	11.05	0.13				5.96	0.68	0	0	1	0	205	0
		5.35	6.85		0.14	0.17				2.8	1.79		0.11	0.2			1.96	5.83	2.42	5.96		0.38	0.54	1.56	1.06				6.77	1.06	1	1	1	0	205	0
		6.25	1.79		0.14	0.17				5.71	5.91		0.77	0.69			4.98	4.67	2.98	5.71		0.05	0.32	0.04	0.77				7.12	1.31	1	1	1	0	205	0
		3.85	7.95		0.14	0.18				4.83	2.24		0.17	0.22			1.48	5.48	2.6	6.79		0.46	0.05	0.61	1.3				6.04	0.19	0	0	1	0	205	0
		4.42	4.72		0.15	0.18				7.8	5.07		2.05	0.24			5.05	6.56	1.5	3.65		0	0.23	0.04	0.3				6.45	1.67	1	1	1	1	15	0
		1.66	5.94		0.15	0.18				2.33	8.75		0.24	0.5			5.84	3.04	7.05	6.67		0.33	0.23	0.19	0.62				6.67	0.96	1	1	1	0	205	0
		6.32	6.06		0.16	0.19				3.71	2.42		0.52	0.25			5.61	6.67	1.96	6.2		0.05	0.25	0.18	0.43				5.15	0.6	0	0	1	1	10	0
		6.62	3.22		0.16	0.19				2.35	5.89		0.23	0.92			3.13	6.76	5.29	4.89		0.35	1.81	0.6	2.23				3.65	0.88	0	0	1	0	209	0
		6.76	2.58		0.17	0.2				2.5	3.47		0.21	0.1			5.78	6.16	6.15	6.77		0.1	0.22	0.61	0.96				5.79	0.47	0	0	1	1	55	0
		2.63	6.23		0.17	0.2				2.73	1.63		0.44	0.2			5.57	6.64	6.69	7.26		0.07	0.17	1.2	0.88				7.45	1.35	1	1	1	0	206	0
		2.88	2.85		0.17	0.2				2.49	7.12		0.24	1.31			5.35	7.16	4.72	7.95		0.13	0.33	0	0.5				6.85	0.61	0	1	1	0	205	0
		6.53	3.28		0.17	0.23				7.05	6.45		1.14	0.14			6.03	2.92	3.43	7.05		0.26	0	0.36	1.54				7.09	1.03	1	1	1	0	205	0
		1.48	2.85		0.18	0.24				7.3	2.96		1.3	0			6.23	2.85	2.49	7		0.03	0.29	0.23	0.17				7.56	0.5	0	1	1	0	205	0
		2.14	3.43		0.18	0.24				5.77	1.9		0.34	0.39			5.61	1.4	5.07	7.3		0.05	0.06	3.47	1.08				6.59	1.16	1	1	1	0	206	0
		1.47	6.7		0.18	0.24				6.63	0.86		0.62	0.26			2.58	1.49	1.58	7.12		1.67	0.66	0.24	0.14				6.16	0.07	0	0	1	0	206	0
		1.84	3		0.19	0.24				7.79	7.05		0.16	2.28			2.18	4.24	2.52	6.64		0.2	0.31	0.12	0.8				4.33	0.36	0	0	1	1	24	0
		1.26	4.89		0.19	0.25				6.69	4.61		0.18	0.17			3.58	4.72	5.73	6.73		12.57	0.36	0.43	0.97				1.79	0.2	0	0	1	1	119	0
		1.28	7.57		0.19	0.26				2.98	6.23		0.04	0			7.05	2.57	2.23	6.12		0.11	0.46	0.03	1.14				6.18	1.01	1	0	1	0	205	0
		3.13	3.99		0.19	0.27				2.6	2.85		0.1	0.63			3.47	4.52	3.28	7.79		1.28	0.07	0	0.62				5.84	0.25	0	0	1	0	205	0
		3.66	7.79		0.2	0.28				2.48	8.33		0.27	2.24			7.6	3	3.05	7.65		0.13	0.27	0.33	0.53				5.91	0.69	0	0	1	1	28	0
		3.55	4.17		0.21	0.29				2.26	6.73		0.43	1.59			4.48	3.64	2.26	7.95		0.68	0.33	0.69	1.91				2.24	0.22	0	0	1	1	78	0
		3.95	6.26		0.21	0.29				7.16	3.28		0.03	0.36			1.71	3.09	2.73			0.06	0.36	0.16					7.95	1.12	1	1	1	0	205	0
		6.11	2.33		0.21	0.29				2.4	1.96		0.13	0.33			3.82	4.99	5.66			0.29	0.06	0.33					5.07	0.24	0	0	1	0	205	0
		6.56	3.64		0.22	0.3				4.42	7.6		0.08	1.96			1.63	4.17	3.52			0.2	0.8	0.44					4.72	0.06	0	0	1	0	206	0
		5.48	4.48		0.22	0.31				6.32	2.7		0.74	0.13			1.79	4.83	5.15			0	0.12	0.1					5.94	1.2	1	0	1	0	206	0
		1.8	2.44		0.22	0.32				4.71	2.7		1.08	0.17			2.33	3.99	6.22			0.58	0.18	0.15					6.06	0.8	0	0	1	0	205	0
		3.91	2.27		0.22	0.33				1.73	6.32		0.18	1.05			2.42	6.04	6.85			0.24	0.17	0.46					8.75	0.5	0	1	1	0	205	0
		5.35	2.49		0.22	0.33				5.86	2.43		0.28	0.19			5.86	5.01	5.91			0.11	0.54	1.35					2.42	0.25	0	0	1	1	197	0
		3.73	1.96		0.23	0.33				3.25	3.43		0.21	0.23			1.96	1.96	5.84			0.45	0.14	0.74					3.22	0.07	0	0	1	1	32	0
		2.73	5.77		0.23	0.34				3.55	6.3		0.29	0.44			5.22	2.48	6.32			0.28	0.34	2.24					5.78	0.46	0	0	1	1	31	0
		2.24	1.5		0.24	0.34				6.56	5.25		0.95	1.56			2.44	2.36	5.94			0.1	0.26	1.05					5.89	0.92	0	0	1	1	27	0
		4.61	2.26		0.24	0.34				2.43	7.26		0.17	1.08			6.7	2.21	7.12			0.14	0.34	2.05					3.47	0.1	0	0	1	0	207	0
		2.62	5.86		0.24	0.36				2.77	5.7		0.09	0.46			2.62	6.04	7.45			0.03	0.19	0.53					1.63	0.2	0	0	1	1	44	0
		3.17	7.05		0.25	0.36				2.74	6.67		0.05	0.43			6.42	2.35	5.25			0.25	1.16	0.18					7.12	1.31	1	1	1	0	206	0
		2.14	3.82		0.25	0.36				3.12	6.7		0.14	0.58			3.8	2.27	5.09			1.11	0.51	0.34					2.58	0	0	0	1	0	207	0
		7.16	7.6		0.25	0.39				2.69	2.38		0.05	0.05			6.65	5.77	7.8			0.42	0.17	1.56					6.45	0.14	0	1	1	0	207	0
		4.74	2.28		0.25	0.39				3.72	2.62		0.4	0.59			6.45	4.33	8.33			0.8	0.15	0.12					2.96	0	0	0	1	1	40	0
		5.26	2.54		0.25	0.42				7.05	3		0.12	0.12			11.82	3.89	7.57			0.1	0.75	0.32					6.64	1.54	1	1	1	0	207	0
		5.15	4.76		0.25	0.42				3.82	5.6		0.14	0.56				1.9	9.88				0.03	0.42					1.9	0.39	0	0	1	1	91	0
		5.25	3.95		0.25	0.43				3.16	4.89		0.3	1.04				6.67					0.04						5.29	0.16	0	0	1	0	205	0
		6.3	2.18		0.26	0.43				7.6	7.57		0.2	3.47				2.24					0.02						0.86	0.26	0	0	1	0	209	0
		6.88	2.92		0.26	0.43				2.73	6.79		0.62	0.8				5.7					0.45						7.05	2.28	1	1	1	1	24	0
		6.15	5.73		0.26	0.44				6.12	2.99		0.43	0.51				8.75					0.8						5.84	0.74	0	0	1	1	59	0
		4.59	6.77		0.26	0.45				2.54	3.97		0.5	0.6				2.99					1.87						4.61	0.17	0	0	1	1	9	0
		3.92	6.04		0.28	0.45					6.22			0.61				6.26					0.5						6.23	0	0	0	1	0	206	0
		4.1	6.59		0.29	0.46					6.01			0.54				6.31					0.39						9.88	11.05	1	1	1	0	205	0
		4.71	5.91		0.29	0.46					1.48			0.35				2.85					0.43						2.85	0.63	0	0	1	0	209	0
		1.73	2.42		0.31	0.5					5.96			1.66				2.17					0.08						8.33	2.24	1	1	1	0	205	0
		2.8	5.29		0.32	0.5					4.8			0.32				6.06					0.24						7.16	1.89	1	1	1	1	73	0
		1.54	2.99		0.32	0.5					4.25			0.1				6.59					0.14						6.73	1.59	1	1	1	1	15	0
		4.67	5.71		0.33	0.51					4.58			0.44				6.76					0.29						3.28	0.36	0	0	1	0	202	0
		6.21	4.83		0.33	0.53					3.17			0.16															1.96	0.33	0	0	1	1	65	0
		3.25	2.52		0.34	0.53					3.99			0.18															7.6	1.96	1	1	1	1	53	0
		5.05	4.99		0.35	0.54					1.9			0.05															3.05	0.42	0	0	1	0	202	0
		6.16	2.85		0.35	0.58					7.79			1.98															2.7	0.13	0	0	1	0	202	0
		2.74	1.4		0.36	0.6					4.17			0.17															2.7	0.17	0	0	1	0	202	0
		3.12	1.49		0.37	0.61					11.82			12.57															6.32	1.05	1	1	1	0	209	0
		4.52	2.73		0.38	0.61					2.52			0.33															7.95	2.77	1	1	1	0	202	0
		6.76	7.3		0.4	0.62					6.26			0.54															2.43	0.19	0	0	1	0	202	0
		3.31	2.6		0.4	0.62					4.52			0.08															2.85	0.17	0	0	1	0	202	0
		1.94	2.85		0.43	0.62					3.64			0.14															3.43	0.23	0	0	1	1	23	0
		6.06	2.24		0.44	0.63					5.01			0.24															6.3	0.44	0	0	1	1	45	0
		3.06	1.96		0.44	0.66					4.48			0.11															5.25	1.56	1	0	1	1	49	0
		3.64	3.16		0.44	0.68					3.89			0.07															7.26	1.08	1	1	1	0	202	0
		3.53	2.73		0.44	0.68					4.99			0.15															5.7	0.46	0	0	1	1	29	0
		6.67	6.12		0.46	0.69					2.57			0.07															6.67	0.43	0	1	1	0	202	0
		5.79	2.17		0.46	0.74					2.44			0.45															6.7	0.58	0	1	1	0	202	0
		7.09	5.66		0.46	0.75					2.85			0.75															2.38	0.05	0	0	1	0	202	0
		6.16	3.8		0.47	0.77					3.52			0.53															6.12	1.91	1	0	1	0	201	0
		6.18	5.22		0.48	0.8					1.81			0.23															2.62	0.59	0	0	1	1	42	0
		5.84	6.76		0.5	0.8					1.4			0.03															3	0.12	0	0	1	0	201	0
		5.78	6.42		0.51	0.8					2.14			0.25															5.6	0.56	0	0	1	1	8	0
		5.89	7.65		0.51	0.8					1.49			0.04															4.89	1.04	1	0	1	1	29	0
		6.45	6.67		0.51	0.88					7.6			0.11															7.57	3.47	1	1	1	0	201	0
		2.96	3.65		0.52	0.96					2.27			0.34															4.93	1.03	1	0	1	1	170	0
		0.86	7.45		0.54	0.97					6.2			0.97															2.42	0.04	0	0	1	1	28	0
		7.05	7.56		0.54	1.04					1.96			0.26															2.56	0.14	0	0	1	1	26	0
		7.16	8.75		0.56	1.05					5.93			0.26															6.79	0.8	0	1	1	0	202	0
		1.96	3.47		0.58	1.06					6.19			0.93															2.99	0.51	0	0	1	1	99	0
		7.6	6.64		0.59	1.08					1.65			0.25															2.8	0.11	0	0	1	1	18	0
		2.7	1.9		0.6	1.11					1.5			0.12															3.97	0.6	0	0	1	0	202	0
		2.43	5.84		0.6	1.12					2.23			0.34															5.71	0.77	0	0	1	1	115	0
		6.3	8.33		0.6	1.14					2.51			0.51															6.22	0.61	0	0	1	0	202	0
		2.38	2.7		0.6	1.16					6.31			0.53															6.01	0.54	0	0	1	1	39	0
		5.6	6.32		0.61	1.19					2.85			0.02															1.48	0.35	0	0	1	0	209	0
		4.93	7.26		0.68	1.2					6.64			1.81															5.96	1.66	1	0	1	1	29	0
		2.8	6.67		0.71	1.28					2.24			0.45															4.83	0.17	0	0	1	0	201	0
		3.97	2.56		0.74	1.3					1.96			0.15															4.8	0.32	0	0	1	1	69	0
		6.01	6.79		0.74	1.31					2.22			0.22															4.25	0.1	0	0	1	0	201	0
		1.48	7.8		0.74	1.31					6.65			1.28															4.58	0.44	0	0	1	0	201	0
		5.96	4.52		0.78	1.35					5.02			0.4															3.17	0.16	0	0	1	0	201	0
		4.8	5.01		0.8	1.54					4.24			0.17															3.99	0.18	0	0	1	0	201	0
		4.25	3.52		0.83	1.56					4.98			0.34															1.9	0.05	0	0	1	0	201	0
		4.58	6.2		0.85	1.56					5.35			0.6															7.8	2.05	1	1	1	0	202	0
		1.9	7.05		0.91	1.59					6.25			0.61															7.79	1.98	1	1	1	0	202	0
		3.89	6.63		0.92	1.67					4.74			0.25															4.17	0.17	0	0	1	1	6	0
		3.71	6.69		0.93	1.87					5.26			0.83															11.82	12.57	1	1	1	1	3	0
		2.35	2.23		0.95	1.91					5.15			0.5															2.52	0.33	0	0	1	1	78	0
		1.81	6.31		1.01	1.98					3.85			0.35															6.26	0.54	0	0	1	0	209	0
		2.5	3.09		1.02	2.05					5.25			0.37															2.33	0.24	0	0	1	0	201	0
		5.93	5.09		1.03	2.23					6.3			0.09															4.52	0.08	0	0	1	0	201	0
		6.19	2.21		1.03	2.24					1.66			0.12															3.64	0.14	0	0	1	1	21	0
		1.65	7.05		1.06	2.77					6.62			0.91															5.01	0.24	0	0	1	1	60	0
		2.51	1.58		1.08	3.47					6.88			1.34															4.48	0.11	0	0	1	1	33	0
		6.64	6.12		1.08	11.05					6.15			0.74															3.89	0.07	0	0	1	1	38	0
		2.4	3.05		1.34	12.57					6.76			1.54															4.99	0.15	0	0	1	1	62	0
		2.22			1.4						2.63			0.22															3.71	0.52	0	0	1	1	34	0
		5.04			1.43						4.72			0.19															2.57	0.07	0	0	1	1	181	0
		2.91			1.54						4.59			0.26															2.44	0.45	0	0	1	0	208	0
		2.43			1.66						3.92			0.18															2.35	0.23	0	0	1	0	208	0
		2.77			1.69						2.88			0.06															2.85	0.75	0	0	1	0	208	0
		6.19			1.81						6.53			0.28															3.52	0.53	0	0	1	1	168	0
		2.69			1.89						4.1			0.15															1.81	0.23	0	0	1	1	174	0
		1.22			1.96						1.48			0.03															1.4	0.03	0	0	1	1	26	0
		2.69			2.28						2.8			0.51															2.14	0.25	0	0	1	0	209	0
											2.12			0.09															2.5	0.21	0	0	1	0	201	0
											2.14			0															1.49	0.04	0	0	1	1	15	0
											1.47			0.32															2.73	0.44	0	0	1	0	208	0
											3.09			0.14															7.6	0.11	0	1	1	0	209	0
											1.84			0.24															2.27	0.34	0	0	1	0	209	0
											1.26			0.19															6.2	0.97	1	0	1	0	201	0
											1.28			0.09															2.49	0.24	0	0	1	0	201	0
											1.54			0.22															1.96	0.26	0	0	1	1	194	0
											4.67			0.71															7.05	1.14	1	1	1	0	202	0
											3.13			0.44															7.3	1.3	1	1	1	0	202	0
											3.66			0.14															5.93	0.26	0	0	1	1	14	0
											6.21			0.46															5.77	0.34	0	0	1	0	205	0
											5.04			0.26															6.63	0.62	0	1	1	0	205	0
											2.62			0.21															7.79	0.16	0	1	1	0	205	0
											3.12			0.03															6.69	0.18	0	1	1	0	206	0
											2.91			0.03															2.98	0.04	0	0	1	0	202	0
											3.95			0.17															2.6	0.1	0	0	1	1	8	0
											6.11			0.25															6.19	0.93	1	0	1	1	13	0
											5.05			0.38															1.65	0.25	0	0	1	0	209	0
											5.48			0.78															1.5	0.12	0	0	1	0	208	0
											1.8			0.19															2.23	0.34	0	0	1	0	208	0
											6.16			1.69															2.51	0.51	0	0	1	1	41	0
											3.48			0.09															2.48	0.27	0	0	1	0	208	0
											3.19			0.25															6.31	0.53	0	0	1	0	208	0
											5.61			0.44															2.26	0.43	0	0	1	0	208	0
											5.09			1.56															7.16	0.03	0	1	1	0	208	0
											4.52			0.36															2.85	0.02	0	0	1	1	159	0
											6.19			0.33															6.64	1.81	1	1	1	0	202	0
											3.88			0.13															2.4	0.13	0	0	1	0	208	0
											7.05			0.1															2.24	0.45	0	0	1	1	26	0
											6.03			0.74															1.96	0.15	0	0	1	0	208	0
											3.11			0															2.22	0.22	0	0	1	1	40	0
											1.55			0.16															6.65	1.28	1	1	1	0	202	0
											3.93			0.08															5.02	0.4	0	0	1	0	201	0
											3.27			0.04															4.24	0.17	0	0	1	0	201	0
											2.34			0.22															4.98	0.34	0	0	1	0	202	0
											1.66			0.2															5.35	0.6	0	0	1	1	16	0
											2.85			0.09															6.25	0.61	0	0	1	1	21	0
											2.58			0.24															4.74	0.25	0	0	1	1	56	0
											1.14			0.05															5.26	0.83	0	0	1	1	7	0
											5.61			1.08															5.15	0.5	0	0	1	1	18	0
											6.23			1.02															3.85	0.35	0	0	1	0	206	0
											1.63			0.24															5.25	0.37	0	0	1	1	32	0
											5.84			0.43															6.3	0.09	0	0	1	0	206	0
											6.44			0.46															4.42	0.08	0	0	1	0	206	0
											4.06			0.18															1.66	0.12	0	0	1	0	202	0
											2.78			0.6															6.32	0.74	0	1	1	1	77	0
											3.07			0.11															6.62	0.91	0	1	1	1	77	0
											2.93			0.06															6.88	1.34	1	1	1	0	205	0
											2.12			0.07															6.15	0.74	0	0	1	1	41	0
											3.04			1.06															6.76	1.54	1	1	1	1	20	0
											2.19			0.25															2.63	0.22	0	0	1	1	16	0
											5.83			0.68															4.72	0.19	0	0	1	1	83	0
											6.97			0.58															4.59	0.26	0	0	1	0	207	0
											6.26			0.31															3.92	0.18	0	0	1	1	60	0
											5.57			0.51															2.88	0.06	0	0	1	1	31	0
											3.91			0.6															6.53	0.28	0	1	1	0	207	0
											2.21			0.29															4.1	0.15	0	0	1	1	13	0
											2.28			0.03															4.71	1.08	1	0	1	0	208	0
											1.22			0.48															1.48	0.03	0	0	1	0	208	0
											2.69			0.07															1.73	0.18	0	0	1	0	208	0
											1.71			0.13															2.8	0.51	0	0	1	1	168	0
																													2.12	0.09	0	0	1	0	209	0
																													2.14	0	0	0	1	1	41	0
																													1.47	0.32	0	0	1	0	209	0
																													3.09	0.14	0	0	1	1	68	0
																													1.84	0.24	0	0	1	1	69	0
																													1.26	0.19	0	0	1	0	209	0
																													1.28	0.09	0	0	1	0	209	0
																													1.54	0.22	0	0	1	0	209	0
																													4.67	0.71	0	0	1	0	208	0
																													5.86	0.28	0	0	1	0	209	0
																													3.13	0.44	0	0	1	0	208	0
																													3.66	0.14	0	0	1	1	29	0
																													6.21	0.46	0	0	1	0	208	0
																													3.25	0.21	0	0	1	1	36	0
																													3.55	0.29	0	0	1	0	208	0
																													5.04	0.26	0	0	1	0	209	0
																													2.62	0.21	0	0	1	0	208	0
																													3.12	0.03	0	0	1	0	208	0
																													2.91	0.03	0	0	1	0	207	0
																													3.95	0.17	0	0	1	0	207	0
																													6.11	0.25	0	0	1	1	66	0
																													6.56	0.95	1	1	1	0	205	0
																													5.05	0.38	0	0	1	1	14	0
																													5.48	0.78	0	0	1	1	26	0
																													1.8	0.19	0	0	1	0	202	0
																													6.16	1.69	1	0	1	1	69	0
																													3.48	0.09	0	0	1	1	25	0
																													2.43	0.17	0	0	1	1	47	0
																													3.19	0.25	0	0	1	1	43	0
																													2.77	0.09	0	0	1	1	173	0
																													5.61	0.44	0	0	1	1	19	0
																													2.74	0.05	0	0	1	0	206	0
																													5.09	1.56	1	0	1	0	208	0
																													3.12	0.14	0	0	1	1	89	0
																													4.52	0.36	0	0	1	1	16	0
																													6.19	0.33	0	0	1	0	208	0
																													3.88	0.13	0	0	1	1	41	0
																													7.05	0.1	0	1	1	0	209	0
																													6.03	0.74	0	0	1	0	205	0
																													3.11	0	0	0	1	0	206	0
																													1.55	0.16	0	0	1	1	22	0
																													3.93	0.08	0	0	1	0	201	0
																													3.27	0.04	0	0	1	1	33	0
																													2.34	0.22	0	0	1	1	76	0
																													1.66	0.2	0	0	1	0	202	0
																													2.85	0.09	0	0	1	0	206	0
																													2.58	0.24	0	0	1	0	208	0
																													2.69	0.05	0	0	1	1	205	0
																													1.14	0.05	0	0	1	0	209	0
																													5.61	1.08	1	0	1	0	206	0
																													6.23	1.02	1	0	1	1	101	0
																													1.63	0.24	0	0	1	0	209	0
																													5.84	0.43	0	0	1	0	205	0
																													6.44	0.46	0	1	1	0	205	0
																													3.72	0.4	0	0	1	1	14	0
																													4.06	0.18	0	0	1	0	201	0
																													2.78	0.6	0	0	1	0	209	0
																													3.07	0.11	0	0	1	1	14	0
																													2.93	0.06	0	0	1	1	118	0
																													2.12	0.07	0	0	1	1	36	0
																													3.04	1.06	1	0	1	0	206	0
																													2.19	0.25	0	0	1	0	207	0
																													5.83	0.68	0	0	1	0	205	0
																													6.97	0.58	0	1	1	0	205	0
																													6.26	0.31	0	0	1	1	43	0
																													5.57	0.51	0	0	1	1	20	0
																													3.91	0.6	0	0	1	1	31	0
																													2.21	0.29	0	0	1	0	209	0
																													7.05	0.12	0	1	1	0	207	0
																													3.82	0.14	0	0	1	0	207	0
																													3.16	0.3	0	0	1	1	83	0
																													7.6	0.2	0	1	1	0	208	0
																													2.73	0.62	0	0	1	0	208	0
																													2.28	0.03	0	0	1	0	209	0
																													1.22	0.48	0	0	1	1	30	0
																													2.69	0.07	0	0	1	1	103	0
																													6.12	0.43	0	0	1	0	207	0
																													1.71	0.13	0	0	1	0	208	0
																													2.54	0.5	0	0	1	0	208	0

## Sheet: Supplementary Fig.1
		S. Figure 1A									S. Figure 1B
		Plasma tirtation		PHIS			Naive				Merozoite titration		PHIS			Naive
		1:5		19.38	17.442	19.1862	0	0	0		1:1250		25	22	24	0.19	0.152	0.1672
		1:10		18.1	16.29	17.919	0.088	1	0.05		1:625		23	23	24	0.47	0.376	0.4136
		1:20		18.4	18.66	17.226	0.03	0.027	0.0297		1:312		25	24	22	1.01	0.808	0.8888
		1:40		19.5	17.55	19.305	0.15	0.2	0.5		1:156		20	24	19	1.43	1.144	1.2584
		1:80		18.1	16.29	17.919	0.41	0.369	0.4059		1:78		21.1	16.88	18.568	2.03	1.624	1.7864
		1:160		14.8	13.32	14.652	0.95	0.855	0.9405		1:39		19.6	15.68	17.248	0.72	0.576	0.6336
		1:320		11.7	10.53	11.583	1.33	1.197	1.3167		1:20		14.4	11.52	12.672	0.84	0.672	0.7392
		1:640		11.1	9.99	10.989	0.78	0.702	0.7722		1:10		6.88	5.504	6.0544	0.8	0.64	0.704
		1:1280		6	4.302	5	0.66	0.594	0.6534		1:5		4.37	3.496	3.8456	0.05	0.04	0.044
		1:2560		2	1	0.5	0.6	0.5	0.04		1:2.5		1.18	0.944	1.0384	0.5	0.4	0.44
											1:1.25		2.3	1.9	1	0	0	0
											1:0.6		0.44	0.352	0.3872	0.05	0.04	0.044
		S. Figure 1C								S. Figure 1D
		% of NK cell	PBMC	Enriched NK						%NK IFN-γ +	Frozen PBMCs	Fresh PBMCs
			15.9	83.7							3.88	11.35
			16	82							4.69	16.65
			16.6	82.5							1.09	5.52
			16.7	93.8							0.86	4.86
			17.7	93.9							2.96	6.325
				86.7							1.2	10.345
				97.4							2.12	12.5
				97.2							3.72	13.65
				97.3							3.23	10.45
											0.17	0.47
											1.62	15.95
											3.03	13.75
											4.28	16.55
											0.37	4.61
											3.27	13.55
											2.86	10.8
											1.07	4.415
											4.53	10.26
											2.93	11.75
											0.14	1.405

## Sheet: Supplementary Fig.2
	S. Figure 2
	% NK CD107a+	Single Donor			Pooled Donors
		Run 1	Run 2		Run 1	Run 2
		21.45	14.85		4.82	6.04
		15.04	13.45		4.85	6.95
		16	13.02		4.95	7.25
		16.25	13.1		6.24	7.45
		23	13.58		5.19	8
		10.25	13.5		6.4	7.45
		15.09	12.5		7.03	10.02
		19.45	11		9.45	9.86
		18	10		7.52	11.28
		17	9.45		7.5	11.3
		17.5	9.52		9.86	11.4
		14.8	10		7.48	13.75
		10.5	9.48		7.4	13.7
		15	5		10.58	14.05
		14.95	5.01		11	14.15
		11.02	7.35		10.58	11.39
		13	5.5		14.93	11.58
		8.25	5.2		14.37	14.42
		14.95	5.05		7.45	7.45
		6	4		9.45	9.86
		9.8	2.5
		7.2	2.05
		9	1.45
		19.45	1.48

## Sheet: Supplementary Fig.3
		S. Figure 3 A and B
		%NK IFN-γ +	% NK CD107a+	IgG1	IgG2	IgG3	IgG4
		2.7761	12.0663	0.321	0.108	0.253	0.078
		3.3268	11.1919	0.568	0.15	0.837	0.275
		1.92563	8.82302	0.256	0.119	0.288	0.103
		1.42797	7.74512	0.547	0.112	0.249	0.071
		3.17489	8.79046	0.142	0.096	0.273	0.07
		1.51629	4.86663	0.14	0.106	0.253	0.097
		6.26678	11.8419	0.326	0.108	0.265	0.124
		1.8942	10.3105	0.31	0.095	0.29	0.108
		3.23803	14.6248	0.642	0.125	0.989	0.289
		3.107	12.3314	0.433	0.093	0.32	0.074
		4.60643	12.0373	0.393	0.379	0.526	0.137
		0.394352	3.33	0.274	0.103	0.2	0.087
		2.47403	8.26407	0.245	0.097	0.257	0.074
		3.85408	7.47523	0.46	0.117	0.326	0.075
		3.557	10.3686	0.547	0.41	1.125	0.297
		0.351711	4.19665	0.169	0.087	0.21	0.097
		0.279328	4.29806	0.255	0.078	0.166	0.075
		0.110241	2.93267	0.102	0.061	0.105	0.077
		0.19397	4.08773	0.125	0.086	0.149	0.07
		1.33241	7.58023	0.155	0.083	0.134	0.086
		1.23593	5.8669	0.685	0.164	0.426	0.086
		3.51862	12.5579	0.54	0.146	0.931	0.237
		2.21127	9.21319	0.673	0.249	1.162	0.367
		1.26708	5.54406	0.356	0.093	0.439	0.129
		0.778072	6.08252	0.137	0.08	0.151	0.07
		2.48672	9.34177	0.225	0.156	0.259	0.107
		0.407133	3.55814	0.172	0.063	0.103	0.07
		2.65977	11.2744	0.387	0.148	0.274	0.095
		3.72303	12.5602	0.347	0.092	0.229	0.094
		0.365555	3.3938	0.181	0.065	0.127	0.083
		0.101236	3.20018	0.087	0.058	0.08	0.064
		1.71097	7.83366	0.184	0.065	0.126	0.073
		3.0624	12.6232	0.188	0.097	0.163	0.064
		0.335838	3.45288	0.12	0.064	0.09	0.065
		1.60646	7.04594	0.252	0.094	0.383	0.068
		1.57926	6.15198	0.141	0.066	0.142	0.067
		3.48166	14.4236	0.819	0.427	1.139	0.192
		1.67605	6.9425	0.366	0.544	1.439	0.433
		1.47629	6.40337	0.61	0.19	0.842	0.071
		3.46778	11.2614	0.767	0.241	0.529	0.087
		2.01792	11.5918	0.601	0.233	1.748	0.399
		2.61665	12.5244	0.537	0.281	1.979	0.266
		2.53168	12.6476	0.662	0.754	1.668	0.097
		2.12356	4.68567	0.424	0.241	0.819	0.181
		1.89125	3.81496	0.434	0.129	0.624	0.27
		1.85843	7.86331	0.267	0.145	0.514	0.153
		0.214628	0.32315	0.387	0.243	0.91	0.232
				0.539	0.08	0.502	0.069
		3.38589	13.0453	0.436	0.48	0.334	0.071
		0.869149	5.6743	0.137	0.067	0.136	0.075
		1.62561	9.83465	0.428	0.108	0.372	0.137
		2.46922	10.1512	0.576	0.272	0.684	0.083
		0.851542	7.67279	0.872	0.207	2.077	0.538
		2.69036	12.6049	0.518	0.292	0.836	0.072
		3.17066	14.2965	0.786	0.355	0.726	0.082
		0.530082	5.50781	0.218	0.264	0.603	0.235
		1.02263	8.14871	0.592	0.189	1.186	0.311
		1.036	7.97426	0.394	0.174	0.616	0.173
		1.71648	6.77772	0.457	0.15	0.48	0.066
		1.88048	9.14863	0.456	0.198	0.259	0.077
		0.952779	4.76013	0.479	0.283	0.675	0.071
		1.67467	6.3575	1.142	0.259	0.614	0.089
		1.75547	11.5802	0.396	0.125	0.503	0.239
		1.55354	8.70615	0.441	0.168	0.361	0.135
		0.152506	3.40723	0.235	0.107	0.191	0.062
		3.86331	15.6189	0.511	0.154	0.307	0.11
		0.143927	3.58157	0.749	0.121	0.528	0.064
		0.401481	4.02142	0.116	0.075	0.163	0.064
		2.75229	10.5024	0.544	0.215	0.741	0.208
		3.38355	12.4772	0.407	0.264	1.131	0.261
		3.76231	14.1827	0.603	0.239	1.285	0.341
		0.772662	4.88315	0.246	0.157	0.792	0.116
		3.1058	9.60472	0.636	0.119	1.439	0.398
		0.775908	5.49563	0.198	0.097	0.154	0.083
		3.78725	10.8279	0.529	0.135	0.255	0.095
		3.18076	14.3849	0.42	0.173	0.618	0.065
		2.33743	11.5763	0.313	0.075	0.156	0.081
		2.785	13.2662	0.196	0.084	0.231	0.101
		0.124044	3.03709	0.114	0.083	0.105	0.059
		0.0467132	3.05374	0.107	0.082	0.125	0.066
		0.149382	4.5148	0.141	0.077	0.093	0.061
		1.54397	8.54141	0.181	0.075	0.193	0.093
		0.860157	7.25232	0.316	0.147	0.137	0.066
		2.00839	9.23127	0.365	0.185	0.661	0.166
		0.418927	3.77779	0.15	0.095	0.092	0.07
		0.383964	4.94487	0.116	0.119	0.096	0.064
		1.60854	10.1026	0.161	0.085	0.122	0.061
		0.204534	3.96032	0.091	0.069	0.185	0.096
		0.298042	3.16497	0.217	0.088	0.106	0.062
		0.0690827	3.01951	0.129	0.069	0.085	0.062
		1.03121	8.73262	0.238	0.077	0.129	0.074
		0.0626678	1.92119	0.139	0.084	0.11	0.064
		0.851631	4.87243	0.195	0.106	0.447	0.099
		2.10805	10.9126	0.734	0.172	0.819	0.071
		1.23251	7.92792	0.438	0.109	0.224	0.06
		0.191979	2.87929	0.221	0.141	0.181	0.066
		3.19054	15.0236	0.594	0.236	0.903	0.077
		0.749907	6.48453	0.75	0.265	0.921	0.254
		2.12874	8.84977	0.289	0.11	0.202	0.062
		1.38232	8.85516	0.428	0.114	0.315	0.063

## Sheet: Supplementary Fig. 4
		S. Figure 4
		%NK IFN-γ +	Dd2	D10	FCR3	Field	NF54
			5.43	0.27	1.48	2.17	5.09
			5.05	0.24	1.49	1.66	7.01
			36.5	16.9	52.6	35	26.4
			37.4	24.4	45.8	34.6	24.9
			4.52	0.48	1.23	1.66	4.94
			3.44	0.55	1.13	2.68	5.22
			36.6	13.1	31.9	34.1	23.3
			34.1	12.7	30.8	35.8	24
			33.5	9.43	27.9	31.8	21.8
			35.1	11.7	30	28	23.1
			30.8	8.92	25.4	32	23.6
			34.2	15.8	28.4	28	22.5
			30.5	23.7	47.2	29.8	29.6
			29.8	29.1	45	32	29.6
			31.2	16.2	38.3	36.5	22.6
			31.7	12.7	31.6	35.7	24.5
			28.5	22.5	46	27.4	29.5
			27.2	21.7	41.3	31.9	27.6
			34.8	31.6	51.5	41	27.5
			32.7	33.2	45	37.1	26.6

## Sheet: Supplementary Fig.5
	S. Figure 5A, B and C
	CD107a+	IFN-γ +	ELISA OD	Top cluster (1) Bottom cluster (0)	_st	_d	_t	_t0
	20.5	17.3	3.97834	1	1	1	21	0
	21.4	15.4	0.903645	1	1	1	21	0
	17.7	14	1.01748	1	1	1	21	0
	17	12.4	-0.171431	1	1	1	21	0
	16.7	10.8	0.113546	1	1	1	17.5	0
	16	9.92	0.013562	1	1	1	17.5	0
	15.5	9.24	0.70126	1	1	1	16.5	0
	16.8	9	0.668898	1	1	1	18	0
	10.7	5.51	0.178916	1	1	1	15	0
	9.61	5.33	0.093603	1	1	1	18.5	0
	11.3	3.92	-0.147668	1	1	1	14.5	0
	8.05	3.82	0.084862	1	1	1	21	0
	10.6	3.76	1.33468	1	1	1	13	0
	10.37	3.56	1.33151	1	1	1	13.5	0
	5.92	3.2	0.13611	1	1	1	16.5	0
	8.79	3.17	0.453683	1	1	1	18.5	0
	6.52	3.13	-0.621937	1	1	1	16.5	0
	12.33	3.11	1.23923	1	1	1	17.5	0
	12.62	3.06	0.209785	1	1	1	16.5	0
	6.05	2.91	-0.520344	1	1	1	15	0
	7.16	2.89	-0.089578	1	1	1	18.5	0
	12.1	2.78	0.506541	1	1	1	13	0
	9.64	2.71	0.068216	1	1	1	16.5	0
	9.34	2.49	0.990504	1	1	1	19.5	0
	6.53	2.49	-0.409439	1	1	1	15.5	0
	8.26	2.47	0.756459	1	1	1	18.5	0
	11.58	2.34	0.600842	1	1	1	18	0
	7.91	2.19	0.280371	1	1	1	21	0
	9.26	2.11	1.36447	1	1	1	14.5	0
	9.23	2.01	1.62411	1	1	1	19.5	0
	7.76	1.97	0.530546	1	1	1	12.5	0
	7.83	1.71	0.167221	1	1	1	14.5	0
	10.1	1.61	0.168172	1	1	1	13.5	0
	7.05	1.61	0.783702	1	1	1	13.5	0
	6.15	1.58	-0.386858	1	1	1	13.5	0
	8.54	1.54	0.257028	1	1	1	14.5	0
	4.52	1.47	-0.674787	1	1	1	15.5	0
	7.93	1.23	0.054452	1	1	1	18.5	0
	3.82	1.21	-0.879101	1	1	1	15.5	0
	7.25	0.86	0.855656	1	1	1	14.5	0
	3.78	0.42	0.01428	0	1	1	16.5	0
	3.56	0.41	-0.242866	0	1	1	14.5	0
	4.94	0.38	-0.247192	0	1	1	13.5	0
	3.39	0.37	-0.411254	0	1	1	13.5	0
	4.2	0.35	-0.236661	0	1	1	16.5	0
	3.45	0.34	-0.354315	0	1	1	17.5	0
	3.16	0.3	0.256124	0	1	1	13	0
	4.3	0.28	0.429572	0	1	1	13.5	0
	3.96	0.2	-0.482143	0	1	1	13	0
	4.09	0.19	-0.009312	0	1	1	14.5	0
	4.51	0.15	-0.328035	0	1	1	17	0
	3.04	0.12	-0.219729	0	1	1	13	0
	2.93	0.11	-1.0106	0	1	1	11.5	0
	3.2	0.1	-0.216016	0	1	1	13.5	0
	3.02	0.07	-0.520344	0	1	1	14.5	0
	3.05	0.05	-0.860991	0	1	1	13	0

## Sheet: Supplementary Fig. 6
	S. Figure 6A							S. Figure 6B								S. Figure 6C
		Junju Adults	Junju Children	Naive	PHIS			CD107a+	(0-3) yrs	(4-5) yrs	(6-7) yrs	(8-12) yrs				CD107a+	IFN-γ +	msp3	msp2	ama1
	CD107a+	12	7.95	1.98	20				2.34	1.96	6.45	2.6				6.45	1.67	0	0	0.0815
		23.3	7.05	2	22				6.11	5.15	4.89	3.09				1.96	0.33	0.012	0	0.055
		28.1	8.33	2.31	21				2.63	2.43	3.36	5.71				2.6	0.1	0.3945	0.2635	1.7855
		14.15	7.65	1.19	25				6.76	2.8	3.58	2.56				5.15	0.5	0	0.243	0.663
		15.5	7.8	0.69	19				2.12	4.74	6.73	1.49				2.43	0.17	0	0.461	0.088
		17.25	7.79	1.72	22				3.66	4.1	3.43	5.84				4.89	1.04	0.195	0.605	0.996
		22.05	7.6	1.72					3.48	5.79	5.15	2.24				2.8	0.11	0.034	0.0295	1.303
		27.8	7.16	2.45					3.19	5.78	1.63	2.52				3.09	0.14	0.007	0	0.5905
		27.2	6.76						2.93	3.53	3.64	3.16				4.74	0.25	0.049	0.063	0.965
		22.1	6.64						5.61	3.06	2.35	2.99				4.1	0.15	0	0.159	0.154
		3.615	6.16						6.32	2.8	5.25	5.01				5.71	0.77	0.415	1.049	1.543
		27.65	6.45						3.88	5.96	5.7	3.52				5.79	0.47	0	0.394	0.092
		28.55	5.96						3.07	4.93	4.33	1.9				5.78	0.46	0	0.1345	0.0715
		29.25	6.73						2.88	6.19	11.82	2.85				3.36	0.62	0.077	0.3345	1.8115
		11.65	5.25						3.27	1.22	3.22	5.91				3.53	0.29	0.93	0.2785	1.0955
		25.95	5.09						2.14	3.25	2.57	2.42				3.58	0.06	0	0.062	0.077
		25.45	6.64						1.55	5.6	2.92	4.99				2.56	0.14	0.679	0.5305	1.6025
		14.05	6.76						6.26	7.05	4.17	2.18				3.06	0.14	0	0.3415	1.2955
		24.9	6.67						3.72	4.52	1.96	1.4				6.73	1.59	0.2675	1.0595	1.3795
		26.2	6.06						5.57	2.22	1.79	6.63				3.43	0.23	0	0.491	0.781
		7.27	7.45						3.91	3.12	6.04	2.73				1.49	0.04	0	0	0.6785
			6.88						1.84	4.61	4.24	2.7				5.15	0.6	0.045	0.1215	1.1025
			7.12						6.25	2.62	6.31	7.56				2.34	0.22	0.01	0.004	0.0465
			7.12						6.23	2.77	4.48	6.67				1.63	0.2	0	0.0175	0.0515
			7.3						5.35	7.6	4.72	8.75				2.8	0.51	0.019	0.003	0.09
			6.65						5.48	3.89	2.42	6.77				5.84	0.74	1.178	0.2065	0.733
			5.94						6.62	2.69	7.79	6.69				2.24	0.45	0.041	0.1405	0.088
			7						6.44	2.69	2.26	4.76				3.64	0.14	0	0.026	0.112
			6.59						3.13	6.01	5.94	6.32				6.11	0.25	0	0.5785	0.3945
			7.05						3.95	2.96	7.12	3.8				2.63	0.22	0	0.0465	0.09
			7.95						6.56	6.67	7.6	3.05				2.35	0.33	0	0.0205	0.206
			3.8						4.42	1.94	7.95	2.23				5.96	1.66	0	0.8805	0.267
			7.26						2.12	7.16	4.72	7.26				2.52	0.33	0.118	0.239	0.1025
			4.71						2.78	5.25	2.28	5.29				4.93	1.03	0.122	0.3605	1.8075
			5.61						3.85	5.89	5.86	4.83				6.19	0.93	0.5005	0.613	1.515
			6.77						3.11	2.51	3.82	8.33				1.22	0.48	0.0425	0.2925	0.068
			3.04						1.66	5.05	2.85	1.58				6.76	1.54	0.0155	0.1415	0.2895
			6.32						3.12	6.3	7.95	6.64				3.25	0.21	0	0.2485	1.2655
			7.09						3.55	2.73	7.6	4.52				3.16	0.3	0.2765	0.8655	1.189
			6.23						1.26	2.24	1.71	7.45				2.12	0.07	0.0175	0.108	0.0575
			6.18						5.83	3.71	7.12	6.2				5.6	0.56	0	0	0.3175
			6.67						4.24	6.15	6.26	7.3				5.25	1.56	0	0.738	1.6375
			6.56						4.06	5.93	1.5	5.66				5.7	0.46	0.015	0.11	0.1535
			6.19						6.97	3.73	7.05	2.73				7.05	2.28	0.1115	0.4075	0.1625
			5.89						5.61	4.8	3.89	7.65				3.66	0.14	0	0	0.05
			6.62						1.47	1.81	6.22	7.05				4.52	0.36	0.074	0.105	1.235
			3.65						4.98	6.16	3	6.42				2.22	0.22	0	0.019	0.1925
			5.35						5.02	3.92	6.06	6.79				3.12	0.14	0.203	0.206	1.3935
			6.76						1.48	3.31	7.79	5.09				4.61	0.17	0.0195	0	0.067
			2.17						1.14	5.26	2.98	3.47				2.99	0.51	0	0	0.264
			6.42						2.19	7.09	5.77	3.95				2.62	0.59	0.03	0.0485	0.204
			6.06						6.03	2.74	7.57	6.59				2.77	0.09	0.142	1.0025	0.59
			6.79						2.58	1.73	2.49	6.12				7.6	1.96	0.0975	1.033	0.2035
			5.48						1.8	2.5	2.27	6.12				5.01	0.24	0	0.07	0.132
			5.71						6.53	6.88	2.85	6.67				3.52	0.53	0.128	0.0935	0.5045
			2.85						1.66	4.71	3.28	6.76				4.33	0.36	0	0	0.966
			5.84						2.85	1.54	2.44	7.8				3.48	0.09	0	0	0.047
			6.32						1.63	4.67	2.48	6.04				1.9	0.39	0	0.819	0.084
			6.15						3.93	6.3	2.62	7.05				3.19	0.25	0	0.042	0.0565
			6.03						2.62	6.21	6.23	2.21				2.85	0.02	0.0175	0.0235	0.339
			4.67						5.84	2.43	7	2.92				11.82	12.57	0	0.0515	0.0585
			5.91						3.04	5.35	2.58	3.65				3.22	0.07	0.107	1.101	1.986
			2.62						1.28	4.58	2.33	5.22				2.57	0.07	0	0.1425	1.246
			5.96							6.19	6.15	2.85				3.89	0.07	0	0	0.0485
			5.83							6.64	2.54	6.31				2.69	0.07	0.0835	1.293	0.1085
			6.31							0.86	5.96	5.73				2.92	0	0.094	0	0.0665
			2.85							1.48	9.88	1.96				2.93	0.06	0.0625	0.059	0.1035
			3.36							3.97	3.99	2.17				5.91	0.69	0	1.003	0.3705
			6.63							2.35	2.36					2.69	0.05	0.01	0.0105	0.0765
			2.73							2.91	6.85					5.61	0.44	0	0.071	0.0495
			6.85							3.64	6.7					2.42	0.25	0	0.008	0.045
			6.22							2.4	6.65					4.17	0.17	0	0.0025	0.201
			5.15							6.16	5.07					6.01	0.54	0	0	0.256
			2.78							4.25	1.96					2.96	0	0	0.138	0.0585
			5.35							2.7						6.32	0.74	0	0.443	0.1205
			2.62							5.84						3.88	0.13	0.04	0.1345	0.051
			6.7							5.04						3.07	0.11	0.0145	0.0565	0.071
			6.97							1.65						2.88	0.06	0	0	0.0505
			5.6							1.9						1.96	0.26	0.016	0.029	0.1695
			6.01							3.17						6.67	1.43	0.007	0.041	0.3065
			6.26							6.76						1.94	0.14	0	0.2525	0.363
			3.52							4.59						7.16	1.89	0	0.2065	0.1445
			6.31							2.14						1.79	0.2	0	0	0.0595
			2.99							6.06						5.25	0.37	0	0.808	0.163
			2.51							2.38						5.89	0.92	0.3805	0.8365	0.295
			2.8							7.16						2.51	0.51	0.138	0.229	0.367
			5.57							6.45						3.27	0.04	0.0555	0.276	0.095
			8.75							6.18						2.14	0	0	0	0.0475
			7.56													4.99	0.15	0	0	0.095
			2.54													6.04	0.31	0	0.0345	1.456
			1.22													4.24	0.06	0	0	0.135
			5.79													1.55	0.16	0.021	0.031	0.0505
			5.66													5.05	0.38	0	0	0.0665
			5.78													6.26	0.31	0.1355	0.148	0.1275
			5.7													6.3	0.44	0.015	0.4155	0.231
			6.21													6.31	0.66	0	0.2855	1.356
			6.44													2.73	0.19	0	0.0335	0.274
			2.44													3.72	0.4	0.19	0.332	0.1145
			2.24													2.24	0.22	0	0.1095	0.0955
			6.3													3.71	0.52	0.2895	1.3165	0.398
			2.73													2.18	0.03	0.019	0	0.0475
			3.13													5.57	0.51	0.007	0.1005	0.065
			5.61													3.91	0.6	0.092	0.291	0.375
			6.67													4.48	0.11	0	0	0.052
			6.12													4.72	0.19	0	1.048	0.813
			2.26													1.84	0.24	0	0.088	0.045
			5.84													6.15	0.74	0.018	0.612	0.4635
			5.22													5.93	0.26	0.1365	0.7815	0.1275
			1.9													6.25	0.61	0.904	0.278	0.7575
			4.76													1.4	0.03	0	0	0.3945
			5.05													3.73	0.54	0.04	0.1625	0.2785
			5.25													4.8	0.32	0.0135	0	0.1445
			3.89													1.81	0.23	0	0.0365	0.5775
			4.33													6.23	1.02	0.0065	0.0225	0.0575
			1.48													5.35	0.6	0	0.0015	0.071
			3.85													2.42	0.04	0.3905	0.239	1.0595
			2.27													6.16	1.69	0	0.195	0.2935
			5.77													3.92	0.18	0	0	0.424
			2.23													5.48	0.78	0	0.1945	0.1425
			4.98													3.31	0.09	0.038	0.2065	0.1
			2.35													6.62	0.91	0	0.464	0.58
			5.73													5.26	0.83	0	0.2965	0.255
			1.96													7.79	1.98	0.2965	0.509	2.033
			6.19													7.09	1.03	1.0705	0.8885	1.117
			1.58													2.74	0.05	0	0	0.0405
			1.47													6.63	0.62	1.4755	1.174	0.3725
			6.04													2.26	0.43	0.0395	1.0925	0.283
			6.26													2.73	0.62	0.523	1.215	1.5095
			3.16													5.94	1.2	0.426	0.0565	0.489
			2.36													7.12	1.31	0.0035	0.728	0.225
			1.96													7.6	0.2	0.0475	0.441	0.6765
			3.53													2.7	0.17	0.3815	1.922	1.2005
			3.55													7.95	2.77	1.0135	0.6735	2.255
			2.21													4.72	0.06	0	0.1795	2.1255
			6.53													1.73	0.18	0	1.3265	0.1265
			5.86													2.28	0.03	0.135	0.1455	0.352
			2.48													2.5	0.21	0.026	1.318	2.36
			0.86													7.56	0.5	0.839	0.8735	2.033
			1.96													6.67	0.96	0.984	0.719	1.3175
			4.59													8.75	0.5	0	0.0435	0.2885
			5.93													5.86	0.28	0	0.1905	0.0635
			5.04													6.88	1.34	0.145	0.1945	0.3775
			2.42													6.44	0.46	0.0855	0.169	0.047
			2.14													4.71	1.08	0.2905	1.59	1.755
			1.65													3.82	0.14	0.023	0.0565	0.065
			6.11													2.85	0.17	0.889	1.1355	0.8245
			3.19													6.77	1.06	0.2465	0.8425	0.146
			5.84													6.69	0.18	0.2925	0.279	1.228
			2.19													7.95	1.12	1.02	1.517	1.564
			5.07													1.54	0.22	0.0235	0	0.055
			1.84													4.67	0.71	0.033	0.097	0.3555
			2.58													4.76	0.39	0.6945	0.693	0.7395
			1.63													3.13	0.44	0	0.015	0.0525
			2.35													6.32	1.05	0.54	0.2335	1.7555
			1.81													7.6	0.11	0	0	0.0625
			2.24													1.71	0.13	0.021	0.017	0.0555
			2.22													7.12	1.31	0.501	1.1675	1.7445
			1.54													3.8	1.11	0	0.1865	0.0785
			2.34													3.95	0.17	0	0.0075	0.084
			3.25													3.05	0.42	0.007	1.474	0.4905
			2.62													6.56	0.95	0	0.0665	1.25
			1.79													2.23	0.34	0.1225	0.0375	1.9545
			1.63													6.26	0.54	0	0	0.119
			7.6													1.5	0.12	0.0965	0.0325	0.543
			2.73													7.26	1.08	1.142	0.659	0.5295
			6.04													4.42	0.08	0	0.03	0.228
			4.72													7.05	0.1	0	0	0.052
			1.26													5.29	0.16	1.1535	0.18	0.467
			6.15													4.83	0.17	0	0.2065	0.288
			6.69													2.12	0.09	0	0	0.0565
			3.92													2.78	0.6	0.04	1.0015	0.0915
			1.73													3.85	0.35	0	0.656	0.1055
			4.61													3.11	0	0.0905	0.0935	0.1025
			3.95													3.89	0.36	0	0.112	0.232
			2.43													6.22	0.61	0	0.3045	0.334
			5.29													1.66	0.2	0.0125	0.0205	0.0465
			7.79													6.3	0.09	0.007	0	0.0655
			1.96													3	0.12	0	0	0.4735
			4.1													3.12	0.03	0	0	0.05
			3.64													3.55	0.29	0.1095	0	0.099
			1.94													1.26	0.19	0	0	0.09
			3.06													5.83	0.68	0.1535	0.1885	0.069
			6.45													6.21	0.46	0	0.312	0.2575
			3.09													8.33	2.24	0.8805	0.112	0.5325
			3.66													1.58	0.32	0	0.305	0.103
			3.12													4.24	0.17	0	0	0.045
			3.82													4.06	0.18	0.0235	0.0165	0.0485
			2.4													2.43	0.19	0.0085	0.65	0.0795
			3.95													6.97	0.58	0.109	0	0.061
			1.71													6.06	0.8	0	0.0065	0.168
			1.5													5.35	0.85	0.0505	0.27	0.096
			7.05													4.58	0.44	0.2865	0.6	0.5535
			7.6													6.64	1.54	0.77	0.882	0.3905
			3.07													6.19	0.33	0	0.0245	0.0995
			3.47													6.64	1.81	0.022	0.019	0.2015
			7.05													7.79	0.16	1.5535	0.3665	0.7125
			3.31													0.86	0.26	0.051	0.026	0.0515
			6.3													2.98	0.04	0.1015	0.1875	1.2
			2.12													4.52	0.08	0	0.0185	0.1435
			1.28													7.45	1.35	0.148	0.2655	1.7935
			2.85													5.77	0.34	0.0365	0.2725	0.404
			2.77													5.61	1.08	0	0.0045	0.0565
			4.42													7.57	3.47	0.489	0.2875	1.3865
			6.16													1.48	0.35	0	0	0.0475
			2.57													2.49	0.24	0.0975	0.104	1.517
			2.12													6.2	0.97	0.1685	0.5245	1.606
			3.22													7.3	1.3	1.4535	1.606	2.086
			2.69													1.47	0.32	0	0	0.0485
			4.24													3.97	0.6	0.205	0.3365	0.4715
			3.58													2.27	0.34	0	0	1.0425
			4.72													2.35	0.23	0	0.218	0.555
			2.88													4.98	0.34	0	0	0.057
			2.93													2.91	0.03	0.0125	0	0.072
			2.74													5.66	0.46	0.028	0.7995	2.193
			2.69													5.02	0.4	0	0.091	0.388
			1.14													2.85	0.63	0.116	0.4	0.9055
			1.49													1.48	0.03	0	0.005	0.0525
			2.98													1.14	0.05	0	0	0.0445
			3.27													2.73	0.44	0	1.0905	0.2485
			2.18													7.65	2.23	1.2475	0.738	1.638
			1.4													7.05	1.14	0.311	1.0485	2.393
			7.16													6.42	0.8	0	0.041	0.076
			1.48													3.64	0.15	0.095	0.9835	0.177
			3.12													3.28	0.36	0.0195	1.1925	0.5115
			2.91													6.79	0.8	1.3825	0.4275	2.6415
			2.28													2.44	0.45	0	0.0145	0.0535
			2.85													5.09	1.56	0.35	0.146	1.3755
			2.92													3.47	0.1	0	0.2105	0.062
			2.92													3.95	0.13	0.234	1.3495	2.4225
			2.58													6.59	1.16	0	0.004	0.4745
			2.96													6.12	1.91	0.304	0.7935	0.1695
			6.23													2.4	0.13	0.027	0.021	0.054
			2.14													6.12	0.43	0.2095	0.689	0.61
			3.11													2.19	0.25	0.088	0.1075	0.0475
																6.03	0.74	0	0.018	0.056
																6.67	0.43	0	0	0.518
																2.48	0.27	0.0055	0.052	1.855
																6.16	0.07	1.2625	0.0995	0.8045
																4.25	0.1	0	0.0145	0.066
																2.58	0.24	0.041	0	0.0515
																1.8	0.19	0	0	0.102
																2.7	0.13	0.4065	0.296	0.992
																5.84	0.25	1	0.8465	0.1
																6.76	1.87	0	0.034	0.531
																6.53	0.28	0	0.0715	0.4785
																1.66	0.12	0	0	0.0465
																2.62	0.68	0	0	0.0845
																6.23	0	0.0875	0.0365	1.7225
																7.8	2.05	0.1965	0.1355	1.927
																6.04	0.19	0	0.109	0.1575
																5.04	0.26	0	0.242	0.062
																7.05	0.12	0.4495	0.2105	0.6035
																7	1.19	0.0475	0.646	0.3225
																1.65	0.25	0	0.0235	0.1125
																1.9	0.05	0	0.3005	0.077
																3.17	0.16	0	0	0.1865
																2.85	0.09	0.0415	0.318	0.049
																2.58	0	0	0.0385	0.0515
																6.76	0.8	0.435	0.1125	1.747
																4.59	0.26	0	0	0.1685
																2.14	0.25	0.0055	0.008	0.0565
																1.63	0.24	0.025	0.062	0.051
																2.33	0.24	0	0	0.081
																2.21	0.29	0.0045	0.1605	0.5965
																6.15	0.18	0	0.3575	1.1145
																2.92	0	0.095	0.1985	0.6195
																3.93	0.08	0.029	0.0065	0.048
																3.65	0.88	0.2165	0.4395	0.9585
																2.54	0.5	0.141	0.4455	0.8075
																2.62	0.21	0	0	0.05
																5.22	0.42	0	0.007	0.085
																5.96	0.68	0.1525	1.128	2.0525
																6.06	1.4	0.072	0	0.15
																2.38	0.05	0	0.08	0.0655
																7.16	0.03	0.046	0.074	0.203
																5.84	0.43	0.019	0.1805	0.057
																2.85	0.75	0	0.0755	0.389
																3.04	1.06	0.083	0.141	0.0655
																9.88	11.05	0.0495	0.1265	0.368
																6.31	0.53	1.04	0.7885	2.233
																3.99	0.18	0	0.038	0.0985
																2.36	0.29	0	0.1515	0.175
																6.85	0.61	0.0535	0.031	1.2295
																6.7	0.58	0	0.146	0.0685
																5.73	0.33	0.0325	0.3985	2.0485
																6.65	1.28	0	0.0145	0.0655
																1.28	0.09	0	0.011	0.046
																1.96	0.15	0.2135	0.109	0.825
																2.17	0.8	0.028	0.039	0.1955
																5.07	0.24	0.0845	0.1095	1.095
																6.45	0.14	0.0605	0.026	0.513
																6.18	1.01	0.136	0.4665	0.957
																1.96	0.29	0	0	0.0615

[truncated: 1 more sheets: Sheet10]
